# Supplementary material for: Genome-wide identification of ubiquitin proteasome subunits as superior reference genes for transcript normalization during receptacle development in strawberry cultivars
Source: BMC Genomics. 2021 Jan 28;22:88. doi: 10.1186/s12864-021-07393-9 (PMC7845027; doi:10.1186/s12864-021-07393-9)
Supplement: Supplementary file 1 — Additional file 1: Figure S1. The structure of strawberry fruit in ‘Ruegen’. Figure S2. Identification, phylogenetic and domain analyses of the Actin gene family in strawberry and Arabidopsis. Figure S3. Identification, phylogenetic and domain analyses of the GAPDH gene family in strawberry and Arabidopsis. Figure S4. Identification, phylogenetic and domain analyses of the Tubulin gene family in strawberry and Arabidopsis. Figure S5. Identification, phylogenetic and domain analyses of the EF1α gene family in strawberry and Arabidopsis. Figure S6. Identification, phylogenetic and domain analyses of the QUL gene family in strawberry and Arabidopsis. Figure S7. Identification, phylogenetic and domain analyses of the SWIB gene family in strawberry and Arabidopsis. Figure S8. Identification, phylogenetic and domain analyses of the FHA gene family in strawberry and Arabidopsis. Figure S9. Identification, phylogenetic and domain analyses of the UBC gene family in strawberry and Arabidopsis. Figure S10. Identification, phylogenetic and domain analyses of the AP2/ERF gene family in strawberry and Arabidopsis. Figure S11. Identification, and phylogenetic and domain analyses of the bZip gene family in strawberry and Arabidopsis. Figure S12. Identification, phylogenetic and domain analyses of the PDC gene family in strawberry and Arabidopsis. Figure S13. Identification, phylogenetic and domain analyses of the HISTH4 gene family in strawberry and Arabidopsis. Figure S14. Identification of qualified HKGs in strawberry receptacle development based on RNA-seq data. Figure S15. Schematic illustration of the cellular functions of nine “SRDS” RGs. Figure S16. Relative expression of candidate reference genes from RNA-seq data. Figure S17. Strawberry receptacle RNA sample quality assessment. Figure S18. Specificity assessment of RT-qPCR primers. Figure S19. Flow chart showing procedure for RT-qPCR analysis of candidate reference genes during strawberry receptacle development. Figure S20 [file 12864_2021_7393_MOESM1_ESM.zip]

Archive with 3 entries (3 files):
- Supplemental Data.docx
- Supplemental figure.pptx
- Supplemental Table.xlsx
