# Supplementary material for: Genome-wide identification of ubiquitin proteasome subunits as superior reference genes for transcript normalization during receptacle development in strawberry cultivars
Source: BMC Genomics. 2021 Jan 28;22:88. doi: 10.1186/s12864-021-07393-9 (PMC7845027; doi:10.1186/s12864-021-07393-9)
Supplement: Supplementary file 1 — Additional file 1: Figure S1. The structure of strawberry fruit in ‘Ruegen’. Figure S2. Identification, phylogenetic and domain analyses of the Actin gene family in strawberry and Arabidopsis. Figure S3. Identification, phylogenetic and domain analyses of the GAPDH gene family in strawberry and Arabidopsis. Figure S4. Identification, phylogenetic and domain analyses of the Tubulin gene family in strawberry and Arabidopsis. Figure S5. Identification, phylogenetic and domain analyses of the EF1α gene family in strawberry and Arabidopsis. Figure S6. Identification, phylogenetic and domain analyses of the QUL gene family in strawberry and Arabidopsis. Figure S7. Identification, phylogenetic and domain analyses of the SWIB gene family in strawberry and Arabidopsis. Figure S8. Identification, phylogenetic and domain analyses of the FHA gene family in strawberry and Arabidopsis. Figure S9. Identification, phylogenetic and domain analyses of the UBC gene family in strawberry and Arabidopsis. Figure S10. Identification, phylogenetic and domain analyses of the AP2/ERF gene family in strawberry and Arabidopsis. Figure S11. Identification, and phylogenetic and domain analyses of the bZip gene family in strawberry and Arabidopsis. Figure S12. Identification, phylogenetic and domain analyses of the PDC gene family in strawberry and Arabidopsis. Figure S13. Identification, phylogenetic and domain analyses of the HISTH4 gene family in strawberry and Arabidopsis. Figure S14. Identification of qualified HKGs in strawberry receptacle development based on RNA-seq data. Figure S15. Schematic illustration of the cellular functions of nine “SRDS” RGs. Figure S16. Relative expression of candidate reference genes from RNA-seq data. Figure S17. Strawberry receptacle RNA sample quality assessment. Figure S18. Specificity assessment of RT-qPCR primers. Figure S19. Flow chart showing procedure for RT-qPCR analysis of candidate reference genes during strawberry receptacle development. Figure S20 [file 12864_2021_7393_MOESM1_ESM.zip › Supplemental Table.xlsx]

## Sheet: Table S1
Table S1. Description of 80 fruit samples for RNA-seq in strawberry
Variety	Sample no.	Sample description	SRA Experiment	Mbases	Mapping %	Data from (reference)
1_Fve Ruegen	S1	15 DAP Receptacle repeat 1	SRR5155714	2496	92.32	20
	S2	15 DAP Receptacle repeat 2	SRR5155715	2552	92.18
	S3	22 DAP Receptacle repeat 1	SRR5155713	2423	93.49
	S4	22 DAP Receptacle repeat 2	SRR5155712	1875	93.46
2_Fve Yellow wander	S5	15 DAP Receptacle repeat 1	SRR5155709	2086	92.18	20
	S6	15 DAP Receptacle repeat 2	SRR5155708	2314	92.69
	S7	22 DAP Receptacle repeat 1	SRR5155711	2573	94.24
	S8	22 DAP Receptacle repeat 2	SRR5155710	1988	93.55
3_Fve Hawaii 4	S9	White Receptacle repeat 1	Unpublished	2519.93	90.12	a
	S10	White Receptacle repeat 2	Unpublished	2612.02	90.45
	S11	White Receptacle repeat 3	Unpublished	2336.19	90.81
	S12	Initial turning Receptacle repeat 1	Unpublished	1944.03	90.04
	S13	Initial turning Receptacle repeat 2	Unpublished	2034.6	90.82
	S14	Initial turning Receptacle repeat 3	Unpublished	2321.17	90.43
	S15	Late turning Receptacle repeat 1	Unpublished	2093.37	92.87
	S16	Late turning Receptacle repeat 2	Unpublished	2177.35	91.48
	S17	Late turning Receptacle repeat 3	Unpublished	2217.38	91.64
	S18	Red Receptacle repeat 1	Unpublished	2063.48	91.67
	S19	Red Receptacle repeat 2	Unpublished	1992.25	92.64
	S20	Red Receptacle repeat 3	Unpublished	2468.35	91.67
	S21	Senescent Receptacle repeat 1	Unpublished	1975.51	92.77
	S22	Senescent Receptacle repeat 2	Unpublished	1833.07	91.54
	S23	Senescent Receptacle repeat 3	Unpublished	2179.99	91.58
4_Fve Ruegen	S24	White Receptacle repeat 1	Unpublished	1854.5	89.49	a
	S25	White Receptacle repeat 2	Unpublished	2244.88	89.19
	S26	White Receptacle repeat 3	Unpublished	2330.25	89.56
	S27	Initial turning Receptacle repeat 1	Unpublished	2170.37	88.14
	S28	Initial turning Receptacle repeat 2	Unpublished	2151.41	88.95
	S29	Initial turning Receptacle repeat 3	Unpublished	2413.21	88.54
	S30	Late turning Receptacle repeat 1	Unpublished	2273.68	90.15
	S31	Late turning Receptacle repeat 2	Unpublished	2343.69	90.42
	S32	Late turning Receptacle repeat 3	Unpublished	1930.01	90.46
	S33	Red Receptacle repeat 1	Unpublished	2152.33	91.84
	S34	Red Receptacle repeat 2	Unpublished	2033.09	91.38
	S35	Red Receptacle repeat 3	Unpublished	2215.23	92.31
	S36	Senescent Receptacle repeat 1	Unpublished	1897.57	90.91
	S37	Senescent Receptacle repeat 2	Unpublished	2015.68	91.37
	S38	Senescent Receptacle repeat 3	Unpublished	2120.2	90.72
5_Fan Sweet charlie	S39	Green Receptacle	SRR1598861	581	88.91	b
	S40	White Receptacle	SRR1598862	585	89.17
	S41	Red Receptacle	SRR1598863	573	86.48
6_Fan Camarosa	S42	Green Receptacle repeat 1	ERR1817387	4367	85.51	21
	S43	Green Receptacle repeat 2	ERR1817388	3847	88.57
	S44	Green Receptacle repeat 3	ERR1817389	3599	86.44
	S45	Green Receptacle repeat 4	ERR1817390	2963	89.68
	S46	Green Receptacle repeat 5	ERR1817391	2612	84.69
	S47	Green Receptacle repeat 6	ERR1817392	2452	85.47
	S48	White Receptacle repeat 1	ERR1817369	5586	89.17
	S49	White Receptacle repeat 2	ERR1817370	4351	87.63
	S50	White Receptacle repeat 3	ERR1817371	4310	86.38
	S51	White Receptacle repeat 4	ERR1817372	3781	89.57
	S52	White Receptacle repeat 5	ERR1817373	2916	85
	S53	White Receptacle repeat 6	ERR1817374	2882	84.78
	S54	Turning Receptacle repeat 1	ERR1817381	3281	90.26
	S55	Turning Receptacle repeat 2	ERR1817382	4019	89.32
	S56	Turning Receptacle repeat 3	ERR1817383	3780	89.28
	S57	Turning Receptacle repeat 4	ERR1817384	2195	85.52
	S58	Turning Receptacle repeat 5	ERR1817385	2691	85.35
	S59	Turning Receptacle repeat 6	ERR1817386	2532	87.99
	S60	Red Receptacle repeat 1	ERR1817375	3494	85.3
	S61	Red Receptacle repeat 2	ERR1817376	4857	84.73
	S62	Red Receptacle repeat 3	ERR1817377	4816	88.52
	S63	Red Receptacle repeat 4	ERR1817378	2337	86.84
	S64	Red Receptacle repeat 5	ERR1817379	3262	87.56
	S65	Red Receptacle repeat 6	ERR1817380	3212	86.02
7_Fan Toyonoka	S66	Green Receptacle repeat 1	SRR5826131	8374	90.41	22
	S67	Green Receptacle repeat 2	SRR5826132	8666	89.97
	S68	White Receptacle repeat 1	SRR5826133	9541	90.93
	S69	White Receptacle repeat 2	SRR5826134	8838	90.18
	S70	Turning Receptacle repeat 1	SRR5826135	9023	89.82
	S71	Turning Receptacle repeat 2	SRR5826136	8775	89.75
	S72	Red Receptacle repeat 1	SRR5826137	8847	91.99
	S73	Red Receptacle repeat 2	SRR5826138	8522	91.15
8_Fan Benihoppe	S74	Green Receptacle	SRR7233619	586	79.64	b
	S75	White Receptacle	SRR7233620	591	80.56
	S76	Red Receptacle	SRR7233618	580	76.27
9_Fan Neinongxiang	S77	Large green Receptacle	SRR6845400	5816	81.31	23
	S78	White Receptacle	SRR6845401	8314	82.57
	S79	Initial red Receptacle	SRR6845402	5753	85.17
	S80	Partial red Receptacle	SRR6845403	5950	84.89
Note: a: the data is unpublished. b: the data can be download from NCBI but could not be reached for the publication articles

## Sheet: Table S2
Table S2. The information of HKG families identity
Gene family	ID or Genebank No.	Name
Actin	FvH4_3g35960.1	FveACT1
	FvH4_6g13940.1	FveACT2
	FvH4_6g22300.1	FveACT3
	FvH4_7g22410.1	FveACT4
	FvH4_5g10190.1	FveACT5
	FvH4_1g23490.1	FveACT6
	AB116565	FaACT1
	AT2G37620.1	AtACT1
	AT3G18780.2	AtACT2
	AT3G53750.1	AtACT3
	AT5G59370.1	AtACT4
	AT2G42170.1	AtACT5
	AT5G09810.1	AtACT7
	AT1G49240.1	AtACT8
	AT2G42090.1	AtACT9
	AT2G42100.1	AtACT10
	AT3G12110.1	AtACT11
	AT3G46520.1	AtACT12
GAPDH	FvH4_3g14640.1	FveGAPDH1.1
	FvH4_5g25760.1	FveGAPDH2.1
	FvH4_6g54460.1	FveGAPDH3.1
	FvH4_4g24420.1	FveGAPDH4.1
	FvH4_6g52750.1	FveGAPDH4.2
	FvH4_5g07640.1	FveGAPDH4.3
	AB363963	FaGAPDH1
	AT1G16300.1	AtGAPA1
	AT1G42970.1	AtGAPA2
	AT1G79530.1	AtGAPB
	AT1G12900.1	AtGAPC1
	AT1G13440.1	AtGAPC2
	AT3G26650.1	AtGAPCp1
	AT3G04120.1	AtGAPCp2
EF1α	FvH4_3g33150.1	FveEF1α1
	FvH4_7g20050.1	FveEF1α2
	FvH4_3g33060.1	FveEF1α3
	AT1G07920.1	AtA1
	AT1G07930.1	AtA2
	AT1G07940.1	AtA3
	AT5G60390.1	AtEF1α
Tubulin	FvH4_3g45490.1	FveTUA1
	FvH4_1g18660.1	FveTUA2
	FvH4_6g48940.1	FveTUA3
	FvH4_2g03140.1	FveTUA4
	FvH4_5g33560.1	FveTUA5
	FvH4_2g38400.1	FveTUB1
	FvH4_3g10680.1	FveTUB2
	FvH4_5g17280.1	FveTUB3
	FvH4_5g02340.1	FveTUB4
	FvH4_6g12290.1	FveTUB5
	FvH4_3g37460.1	FveTUB6
	FvH4_7g29550.1	FveTUB7
	FvH4_7g15920.1	FveTUBG1
	AT1G64740.1	AtTUA1
	AT1G50010.1	AtTUA2
	AT5G19770.1	AtTUA3
	AT1G04820.1	AtTUA4
	AT5G19780.1	AtTUA5
	AT4G14960.2	AtTUA6
	AT1G75780.1	AtTUB1
	AT5G62690.1	AtTUB2
	AT5G62700.1	AtTUB3
	AT5G44340.1	AtTUB4
	AT1G20010.1	AtTUB5
	AT5G12250.1	AtTUB6
	AT2G29550.1	AtTUB7
	AT5G23860.1	AtTUB8
	AT4G20890.1	AtTUB9
	AT3G61650.1	AtTUBG1
	AT5G05620.1	AtTUBG2
QUL	FvH4_4g30250.1	FveQUL1
	FvH4_5g37070.1	FveQUL2
	FvH4_6g51950.1	FveQUL3
	FvH4_2g21260.1	FveQUL4
	FvH4_4g03770.1	FveQUL5
	FvH4_6g25080.1	FveQUL6
	FvH4_2g00990.1	FveQUL7
	FvH4_2g39800.1	FveQUL8
	FvH4_7g24980.1	FveQUL9
	FvH4_2g28020.1	FveQUL10
	FvH4_7g23080.1	FveQUL11
	FvH4_7g13340.1	FveQUL12
	FvH4_5g23930.1	FveQUL13
	FvH4_5g15080.1	FveQUL14
	FvH4_4g31440.1	FveQUL15
	FvH4_5g21220.1	FveQUL16
	FvH4_7g13290.1	FveQUL17
	FvH4_7g29090.1	FveQUL18
	FvH4_5g10160.1	FveQUL19
	mrna10517.1	FaMT1
	AT4G19120.1	AtERD3
	AT1G78240.1	AtQUA2
	AT4G00740.1	AtQUA3
	AT1G13860.4	AtQUL1
	AT2G03480.1	AtQUL2
	AT1G04430.1	AT1G04430.1
	AT1G19430.1	AT1G19430.1
	AT1G26850.1	AT1G26850.1
	AT1G29470.1	AT1G29470.1
	AT1G31850.1	AT1G31850.1
	AT1G33170.1	AT1G33170.1
	AT1G77260.1	AT1G77260.1
	AT2G34300.1	AT2G34300.1
	AT2G39750.1	AT2G39750.1
	AT2G40280.1	AT2G40280.1
	AT2G43200.1	AT2G43200.1
	AT2G45750.1	AT2G45750.1
	AT3G10200.1	AT3G10200.1
	AT3G23300.1	AT3G23300.1
	AT3G51070.1	AT3G51070.1
	AT3G56080.1	AT3G56080.1
	AT4G00750.1	AT4G00750.1
	AT4G10440.1	AT4G10440.1
	AT4G14360.1	AT4G14360.1
	AT4G18030.1	AT4G18030.1
	AT5G04060.1	AT5G04060.1
	AT5G06050.1	AT5G06050.1
	AT5G14430.1	AT5G14430.1
	AT5G64030.1	AT5G64030.1
SWIB	FvH4_7g08300.1	FveSWIB1
	FvH4_2g04600.1	FveSWIB2
	FvH4_2g06890.1	FveSWIB3
	FvH4_3g00950.1	FveSWIB4
	FvH4_3g30330.1	FveSWIB5
	FvH4_1g12170.1	FveSWIB6
	FvH4_2g10320.1	FveSWIB7
	FvH4_3g08570.1	FveSWIB8
	FvH4_1g25810.1	FveSWIB9
	FvH4_2g12310.1	FveSWIB10
	FvH4_5g30650.1	FveSWIB11
	FvH4_3g26480.1	FveSWIB12
	FvH4_5g35250.1	FveSWIB13
	FvH4_3g02400.1	FveSWIB14
	FvH4_5g08160.1	FveSWIB15
	FvH4_6g53310.1	FveSWIB16
	mrna25887.1	FaCHC1
	AT3G48600.2	AtSWIB1
	AT2G14880.1	AtSWIB2
	AT4G34290.1	AtSWIB3
	AT3G03590.1	AtSWIB4
	AT1G31760.1	AtSWIB5
	AT2G35605.1	AtSWIB6
	AT3G01890.1	AtSWP73A
	AT5G14170.1	AtSWP73B
	AT1G49520.1	AT1G49520.1
	AT1G71350.1	AT1G71350.1
	AT2G16480.1	AT2G16480.1
	AT2G16485.1	AT2G16485.1
	AT2G18090.1	AT2G18090.1
	AT3G19080.1	AT3G19080.1
	AT3G51120.1	AT3G51120.1
	AT4G22360.1	AT4G22360.1
	AT4G26810.1	AT4G26810.1
	AT5G08430.1	AT5G08430.1
	AT5G23480.1	AT5G23480.1
	AT5G63700.1	AT5G63700.1
FHA	FvH4_2g18540.1	FveFHA1
	FvH4_4g02980.1	FveFHA2
	FvH4_7g12090.1	FveFHA3
	FvH4_3g00210.1	FveFHA4
	FvH4_6g46110.1	FveFHA5
	FvH4_6g43590.1	FveFHA6
	FvH4_3g27180.1	FveFHA7
	FvH4_5g39750.1	FveFHA8
	mrna17571.1	FaFHA1
	AT3G07260.1	AtFHA1
	AT3G07220.1	AtFHA2
	AT3G02400.1	AtFHA3
	AT1G60700.1	AT1G60700.1
	AT2G21530.1	AT2G21530.1
	AT2G45460.3	AT2G45460.3
	AT3G02680.1	AT3G02680.1
	AT3G20550.1	AT3G20550.1
	AT4G14490.1	AT4G14490.1
	AT5G38840.1	AT5G38840.1
	AT5G47790.1	AT5G47790.1
UBC	FvH4_4g31740.1	FveUBC1
	FvH4_5g15330.1	FveUBC2
	FvH4_1g18560.1	FveUBC3
	FvH4_6g02830.1	FveUBC4
	FvH4_1g16390.1	FveUBC5
	FvH4_2g33980.1	FveUBC6
	FvH4_5g05040.1	FveUBC7
	FvH4_7g14730.1	FveUBC8
	FvH4_5g02750.1	FveUBC9
	FvH4_2g35960.1	FveUBC10
	FvH4_7g22080.1	FveUBC11
	FvH4_3g35650.1	FveUBC12
	FvH4_2g07120.1	FveUBC13
	FvH4_2g11870.1	FveUBC14
	FvH4_1g29560.1	FveUBC15
	FvH4_5g03910.1	FveUBC16
	FvH4_7g15850.1	FveUBC17
	FvH4_7g30920.1	FveUBC18
	FvH4_6g09540.1	FveUBC19
	FvH4_2g01240.1	FveUBC20
	FvH4_3g40820.1	FveUBC21
	FvH4_3g41710.1	FveUBC22
	FvH4_3g11640.1	FveUBC23
	FvH4_1g12300.1	FveUBC24
	FvH4_2g39250.1	FveUBC25
	FvH4_4g11550.1	FveUBC26
	FvH4_3g28320.1	FveUBC27
	FvH4_2g12020.1	FveUBC28
	FvH4_2g11980.1	FveUBC29
	FvH4_7g19780.1	FveUBC30
	FvH4_7g27940.1	FveUBC31
	FvH4_2g15490.1	FveUBC32
	FvH4_3g09200.1	FveUBC33
	FvH4_3g29950.1	FveUBC34
	FvH4_3g20000.1	FveUBC35
	FvH4_3g20020.1	FveUBC36
	FvH4_6g26220.1	FveUBC37
	FvH4_4g19890.1	FveUBC38
	FvH4_4g19900.1	FveUBC39
	FvH4_4g19910.1	FveUBC40
	FvH4_4g01260.1	FveUBC41
	FvH4_5g09050.1	FveUBC42
	FvH4_4g19560.1	FveUBC43
	FvH4_6g35920.1	FveUBC44
	FvH4_6g27280.1	FveUBC45
	FvH4_3g18500.1	FveUBC46
	FvH4_1g04830.1	FveUBC47
	FvH4_4g16400.1	FveUBC48
	FvH4_4g33750.1	FveUBC49
	FvH4_3g25890.1	FveUBC50
	FvH4_6g19850.1	FveUBC51
	FvH4_1g14060.1	FveUBC52
	FvH4_2g08220.1	FveUBC53
	FvH4_2g40180.1	FveUBC54
	mrna08438.1	FaUBC1
	XM_004291635.2	FaDBP
	AT1G14400.1	AtUBC1
	AT2G02760.1	AtUBC2
	AT5G62540.1	AtUBC3
	AT5G41340.1	AtUBC4
	AT1G63800.1	AtUBC5
	AT2G46030.1	AtUBC6
	AT5G59300.1	AtUBC7
	AT5G41700.4	AtUBC8
	AT4G27960.2	AtUBC9
	AT5G53300.1	AtUBC10
	AT3G08690.1	AtUBC11
	AT3G08700.1	AtUBC12
	AT3G46460.1	AtUBC13
	AT3G55380.2	AtUBC14
	AT1G45050.1	AtUBC15
	AT1G75440.1	AtUBC16
	AT4G36410.1	AtUBC17
	AT5G42990.1	AtUBC18
	AT3G20060.1	AtUBC19
	AT1G50490.1	AtUBC20
	AT5G25760.1	AtUBC21
	AT5G05080.1	AtUBC22
	AT2G16920.1	AtUBC23
	AT2G33770.1	AtUBC24
	AT3G15355.1	AtUBC25
	AT1G53025.1	AtUBC26
	AT5G50870.2	AtUBC27
	AT1G64230.4	AtUBC28
	AT2G16740.1	AtUBC29
	AT5G56150.1	AtUBC30
	AT1G36340.1	AtUBC31
	AT3G17000.1	AtUBC32
	AT5G50430.1	AtUBC33
	AT1G17280.1	AtUBC34
	AT1G78870.1	AtUBC35
	AT1G16890.3	AtUBC36
	AT3G24515.1	AtUBC37
AP2/ERF	FvH4_6g26090.1	FveERF1
	FvH4_5g37820.1	FveERF2
	FvH4_1g21210.1	FveERF3
	FvH4_5g04470.1	FveERF4
	FvH4_4g16420.1	FveERF5
	FvH4_6g23290.1	FveERF6
	FvH4_6g10690.1	FveERF7
	FvH4_2g38880.1	FveERF8
	FvH4_6g01400.1	FveERF9
	FvH4_7g25200.1	FveERF10
	FvH4_6g43870.1	FveERF11
	FvH4_2g34020.1	FveERF12
	FvH4_1g16370.1	FveERF13
	FvH4_5g34550.1	FveERF14
	FvH4_1g09180.1	FveERF15
	FvH4_7g28950.1	FveERF16
	FvH4_5g01440.1	FveERF17
	FvH4_5g33180.1	FveERF18
	FvH4_2g26630.1	FveERF19
	FvH4_5g33220.1	FveERF20
	FvH4_5g33240.1	FveERF21
	FvH4_6g18000.1	FveERF22
	FvH4_7g28960.1	FveERF23
	FvH4_5g01460.1	FveERF24
	FvH4_6g18090.1	FveERF25
	FvH4_5g19440.1	FveERF26
	FvH4_5g19460.1	FveERF27
	FvH4_7g09550.1	FveERF28
	FvH4_1g05820.1	FveERF29
	FvH4_6g32030.1	FveERF30
	FvH4_2g35620.1	FveERF31
	FvH4_7g16810.1	FveERF32
	FvH4_5g19840.1	FveERF33
	FvH4_7g10070.1	FveERF34
	FvH4_7g10080.1	FveERF35
	FvH4_7g10030.1	FveERF36
	FvH4_7g10040.1	FveERF37
	FvH4_7g26930.1	FveERF38
	FvH4_5g19800.1	FveERF39
	FvH4_7g26940.1	FveERF40
	FvH4_6g42000.1	FveERF41
	FvH4_3g23440.1	FveERF42
	FvH4_3g19450.1	FveERF43
	FvH4_3g08750.1	FveERF44
	FvH4_7g26920.1	FveERF45
	FvH4_3g08790.1	FveERF46
	FvH4_7g26410.1	FveERF47
	FvH4_6g29010.1	FveERF48
	FvH4_4g22650.1	FveERF49
	FvH4_5g09520.1	FveERF50
	FvH4_2g13240.1	FveERF51
	FvH4_1g23350.1	FveERF52
	FvH4_6g28880.1	FveERF53
	FvH4_2g40810.1	FveERF54
	FvH4_2g06060.1	FveERF55
	FvH4_2g06050.1	FveERF56
	FvH4_1g15960.1	FveERF57
	FvH4_7g24760.1	FveERF58
	FvH4_5g10260.1	FveERF59
	FvH4_5g12940.1	FveERF60
	FvH4_4g08080.1	FveERF61
	FvH4_6g47880.1	FveERF62
	FvH4_6g02490.1	FveERF63
	FvH4_3g45480.1	FveERF64
	FvH4_2g22290.1	FveERF65
	FvH4_7g15860.1	FveERF66
	FvH4_3g40810.1	FveERF67
	FvH4_7g30930.1	FveERF68
	FvH4_5g03920.1	FveERF69
	FvH4_5g03840.1	FveERF70
	FvH4_2g29150.1	FveERF71
	FvH4_1g03190.1	FveERF72
	FvH4_6g29930.1	FveERF73
	FvH4_5g32950.1	FveERF74
	FvH4_4g18780.1	FveERF75
	FvH4_2g26080.1	FveERF76
	FvH4_6g35670.1	FveERF77
	FvH4_4g22310.1	FveERF78
	FvH4_4g17630.1	FveERF79
	FvH4_6g02270.1	FveERF80
	FvH4_2g21550.1	FveERF81
	FvH4_4g03470.1	FveERF82
	FvH4_4g25630.1	FveERF83
	FvH4_4g03450.1	FveERF84
	FvH4_4g03460.1	FveERF85
	FvH4_2g21580.1	FveERF86
	FvH4_2g21560.1	FveERF87
	FvH4_2g21590.1	FveERF88
	FvH4_2g21600.1	FveERF89
	FvH4_3g08290.1	FveERF90
	FvH4_4g10480.1	FveERF91
	FvH4_5g12250.1	FveERF92
	FvH4_7g16860.1	FveERF93
	FvH4_1g19530.1	FveERF94
	FvH4_3g43100.1	FveERF95
	FvH4_1g18270.1	FveERF96
	FvH4_3g33940.1	FveERF97
	FvH4_7g20380.1	FveERF98
	FvH4_6g24090.1	FveERF99
	FvH4_6g29430.1	FveERF100
	FvH4_4g31880.1	FveERF101
	FvH4_2g18520.1	FveERF102
	mrna17570	FaTIM1
	AT1G15360.1	AtERF001
	AT5G19790.1	AtERF002
	AT5G25190.1	AtERF003
	AT5G11190.1	AtERF004
	AT5G25390.2	AtERF005
	AT1G46768.1	AtERF006
	AT4G06746.1	AtERF007
	AT2G23340.1	AtERF008
	AT4G36900.1	AtERF009
	AT5G67190.1	AtERF010
	AT3G50260.1	AtERF011
	AT1G21910.1	AtERF012
	AT1G77640.1	AtERF013
	AT1G44830.1	AtERF014
	AT4G31060.1	AtERF015
	AT5G21960.1	AtERF016
	AT1G19210.1	AtERF017
	AT1G74930.1	AtERF018
	AT1G22810.1	AtERF019
	AT1G71520.1	AtERF020
	AT1G71450.1	AtERF021
	AT1G33760.1	AtERF022
	AT1G01250.1	AtERF023
	AT2G36450.1	AtERF024
	AT5G52020.1	AtERF025
	AT1G12630.1	AtERF027
	AT5G51990.1	AtERF028
	AT4G25490.1	AtERF029
	AT4G25470.1	AtERF030
	AT4G25480.1	AtERF031
	AT1G63030.1	AtERF032
	AT1G12610.1	AtERF033
	AT2G44940.1	AtERF034
	AT3G60490.1	AtERF035
	AT3G16280.1	AtERF036
	AT1G77200.1	AtERF037
	AT2G35700.1	AtERF038
	AT4G16750.1	AtERF039
	AT5G25810.1	AtERF040
	AT5G11590.1	AtERF041
	AT2G25820.1	AtERF042
	AT4G32800.1	AtERF043
	AT3G11020.1	AtERF044
	AT5G05410.1	AtERF045
	AT2G38340.1	AtERF046
	AT2G40350.1	AtERF047
	AT2G40340.1	AtERF048
	AT1G75490.1	AtERF049
	AT5G18450.1	AtERF050
	AT3G57600.1	AtERF051
	AT2G40220.1	AtERF052
	AT2G20880.1	AtERF053
	AT4G28140.1	AtERF054
	AT1G36060.1	AtERF055
	AT2G22200.1	AtERF056
	AT5G65130.1	AtERF057
	AT1G22190.1	AtERF058
	AT1G78080.1	AtERF059
	AT4G39780.1	AtERF060
	AT1G64380.1	AtERF061
	AT4G13620.1	AtERF062
	AT4G11140.1	AtERF063
	AT4G23750.1	AtERF064
	AT5G53290.1	AtERF065
	AT4G27950.1	AtERF066
	AT3G61630.1	AtERF067
	AT2G46310.1	AtERF068
	AT1G22985.1	AtERF069
	AT1G71130.1	AtERF070
	AT2G47520.1	AtERF071
	AT3G16770.1	AtERF072
	AT1G72360.2	AtERF073
	AT1G53910.1	AtERF074
	AT3G14230.1	AtERF075
	AT1G28370.1	AtERF076
	AT1G03800.1	AtERF077
	AT3G15210.1	AtERF078
	AT1G53170.1	AtERF079
	AT5G44210.1	AtERF080
	AT1G28360.1	AtERF081
	AT1G50640.1	AtERF082
	AT3G20310.1	AtERF083
	AT1G80580.1	AtERF084
	AT5G13910.1	AtERF085
	AT5G18560.1	AtERF086
	AT1G28160.1	AtERF087
	AT1G12890.1	AtERF088
	AT1G12980.1	AtERF089
	AT1G24590.1	AtERF090
	AT4G18450.1	AtERF091
	AT3G23240.1	AtERF092
	AT2G31230.1	AtERF093
	AT1G06160.1	AtERF094
	AT3G23220.1	AtERF095
	AT5G43410.1	AtERF096
	AT1G04370.1	AtERF097
	AT3G23230.1	AtERF098
	AT2G44840.1	AtERF099
	AT4G17500.1	AtERF100
	AT5G47220.1	AtERF101
	AT5G47230.1	AtERF102
	AT4G17490.1	AtERF103
	AT5G61600.1	AtERF104
	AT5G51190.1	AtERF105
	AT5G07580.1	AtERF106
	AT5G61590.1	AtERF107
	AT1G43160.1	AtERF108
	AT4G34410.1	AtERF109
	AT5G50080.1	AtERF110
	AT5G64750.1	AtERF111
	AT2G33710.2	AtERF112
	AT5G13330.1	AtERF113
	AT5G61890.1	AtERF114
	AT5G07310.1	AtERF115
	AT1G25470.1	AtERF116
	AT1G49120.1	AtERF117
	AT1G68550.1	AtERF118
	AT3G25890.1	AtERF119
	AT2G20350.1	AtERF120
	AT5G67010.1	AtERF121
	AT5G67000.1	AtERF122
bZIP	FvH4_2g13640.1	FvebZIP1
	FvH4_5g30210.1	FvebZIP2
	FvH4_6g18510.1	FvebZIP3
	FvH4_2g05900.1	FvebZIP4
	FvH4_7g04850.1	FvebZIP5
	FvH4_5g38360.1	FvebZIP6
	FvH4_1g11270.1	FvebZIP7
	FvH4_2g38080.1	FvebZIP8
	FvH4_4g26350.1	FvebZIP9
	FvH4_2g36400.1	FvebZIP10
	FvH4_6g02940.1	FvebZIP11
	FvH4_2g22580.1	FvebZIP12
	FvH4_4g27750.1	FvebZIP13
	FvH4_6g25330.1	FvebZIP14
	FvH4_7g03530.1	FvebZIP15
	FvH4_3g24830.1	FvebZIP16
	FvH4_6g22750.1	FvebZIP17
	FvH4_1g21900.1	FvebZIP18
	FvH4_3g19010.1	FvebZIP19
	FvH4_6g26970.1	FvebZIP20
	FvH4_1g13880.1	FvebZIP21
	FvH4_5g23200.1	FvebZIP22
	FvH4_5g03860.1	FvebZIP23
	FvH4_5g03880.1	FvebZIP24
	FvH4_7g15810.1	FvebZIP25
	FvH4_2g29440.1	FvebZIP26
	FvH4_4g21800.1	FvebZIP27
	FvH4_2g14020.1	FvebZIP28
	FvH4_7g25870.1	FvebZIP29
	FvH4_3g40470.1	FvebZIP30
	FvH4_2g08260.1	FvebZIP31
	FvH4_5g26440.1	FvebZIP32
	FvH4_3g39200.1	FvebZIP33
	FvH4_6g20610.1	FvebZIP34
	FvH4_5g13260.1	FvebZIP35
	FvH4_4g28780.1	FvebZIP36
	FvH4_6g46000.1	FvebZIP37
	FvH4_1g18190.1	FvebZIP38
	FvH4_2g09540.1	FvebZIP39
	FvH4_2g39350.1	FvebZIP40
	FvH4_1g12620.1	FvebZIP41
	FvH4_5g39200.1	FvebZIP42
	mrna17796.1	FabZIP1
	AT5G49450.1	AtbZIP1
	AT2G18160.1	AtbZIP2
	AT5G15830.1	AtbZIP3
	AT1G59530.1	AtbZIP4
	AT3G49760.1	AtbZIP5
	AT2G22850.1	AtbZIP6
	AT4G37730.1	AtbZIP7
	AT1G68880.1	AtbZIP8
	AT5G24800.1	AtbZIP9
	AT4G02640.2	AtbZIP10
	AT4G34590.1	AtbZIP11
	AT2G41070.1	AtbZIP12
	AT5G44080.1	AtbZIP13
	AT4G35900.1	AtbZIP14
	AT5G42910.1	AtbZIP15
	AT2G35530.1	AtbZIP16
	AT2G40950.1	AtbZIP17
	AT2G40620.1	AtbZIP18
	AT4G35040.1	AtbZIP19
	AT5G06950.1	AtbZIP20
	AT1G08320.1	AtbZIP21
	AT1G22070.1	AtbZIP22
	AT2G16770.1	AtbZIP23
	AT3G51960.2	AtbZIP24
	AT3G54620.1	AtbZIP25
	AT5G06960.1	AtbZIP26
	AT2G17770.2	AtbZIP27
	AT3G10800.1	AtbZIP28
	AT4G38900.1	AtbZIP29
	AT2G21230.3	AtbZIP30
	AT2G13150.1	AtbZIP31
	AT2G12940.1	AtbZIP32
	AT2G12900.1	AtbZIP33
	AT2G42380.2	AtbZIP34
	AT1G49720.2	AtbZIP35
	AT1G45249.3	AtbZIP36
	AT4G34000.1	AtbZIP37
	AT3G19290.3	AtbZIP38
	AT2G36270.1	AtbZIP39
	AT1G03970.1	AtbZIP40
	AT4G36730.1	AtbZIP41
	AT3G30530.1	AtbZIP42
	AT5G38800.1	AtbZIP43
	AT1G75390.1	AtbZIP44
	AT3G12250.4	AtbZIP45
	AT1G68640.1	AtbZIP46
	AT5G65210.2	AtbZIP47
	AT2G04038.1	AtbZIP48
	AT3G56660.1	AtbZIP49
	AT1G77920.1	AtbZIP50
	AT1G43700.1	AtbZIP51
	AT1G06850.1	AtbZIP52
	AT3G62420.1	AtbZIP53
	AT4G01120.1	AtbZIP54
	AT2G46270.1	AtbZIP55
	AT5G11260.1	AtbZIP56
	AT5G10030.1	AtbZIP57
	AT1G13600.1	AtbZIP58
	AT2G31370.3	AtbZIP59
	AT1G42990.1	AtbZIP60
	AT3G58120.1	AtbZIP61
	AT1G19490.1	AtbZIP62
	AT5G28770.2	AtbZIP63
	AT3G17609.2	AtbZIP64
	AT5G06839.3	AtbZIP65
	AT3G56850.1	AtbZIP66
	AT3G44460.1	AtbZIP67
	AT1G32150.1	AtbZIP68
	AT1G06070.1	AtbZIP69
	AT5G60830.1	AtbZIP70
	AT2G24340.1	AtbZIP71
	AT5G07160.1	AtbZIP72
	AT2G21235.1	AtbZIP74
	AT5G08141.1	AtbZIP75
	AT1G58110.1	AtbZIP76
	AT1G35490.1	AtbZIP77
	AT4G06598.1	AtbZIP78
	AT5G04840.1	AtbZIP79
HISTH	FvH4_3g34560.1	FveHISTH4.1
	FvH4_3g35190.1	FveHISTH4.2
	FvH4_3g35190.1	FveHISTH4.2
	FvH4_3g35220.1	FveHISTH4.3
	FvH4_3g35500.1	FveHISTH4.4
	FvH4_3g35520.1	FveHISTH4.5
	FvH4_6g14140.1	FveHISTH4.6
	FvH4_7g20750.1	FveHISTH4.7
	FvH4_7g20780.1	FveHISTH4.8
	FvH4_7g20780.1	FveHISTH4.8
	AB197150.1	FaHISTH
	AT1G07660.1	AtHISTH4.1
	AT1G07820.1	AtHISTH4.2
	AT2G28740.1	AtHISTH4.3
	AT3G45930.1	AtHISTH4.4
	AT3G46320.1	AtHISTH4.5
	AT3G53730.1	AtHISTH4.6
	AT5G59690.1	AtHISTH4.7
	AT5G59970.1	AtHISTH4.8
	FvH4_6g11100.1	FvePDC1
	FvH4_3g39060.1	FvePDC2
	FvH4_3g08040.1	FvePDC3
	AF141016.2	FaPIRUV
	AT4G33070.1	AtPDC1
	AT5G54960.1	AtPDC2
	AT5G01330.1	AtPDC3
	AT5G01320.1	AtPDC4
